# Supplementary material for: Reliability of Large Language Model-Based Artificial Intelligence in AIS Assessment: Lenke Classification and Fusion-Level Suggestion
Source: Diagnostics (Basel). 2025 Dec 16;15(24):3219. doi: 10.3390/diagnostics15243219 (PMC12731402; doi:10.3390/diagnostics15243219)
Supplement: Supplementary file 1 [file diagnostics-15-03219-s001.zip]

Archive with 7 entries (7 files):
- Supplementary Fig. Legends S1-S2-S3-S4.pdf
- Supplementary Figure S1.jpg
- Supplementary Figure S2.jpg
- Supplementary Figure S3.jpg
- Supplementary Figure S4.jpg
- Supplementary File S1.pdf
- Supplementary Table S1.pdf
